# Supplementary material for: Rapid Apta-Chromogenic Detection Method for Nitrofuran Metabolite Determination
Source: Molecules. 2024 Apr 10;29(8):1720. doi: 10.3390/molecules29081720 (PMC11052085; doi:10.3390/molecules29081720)
Supplement: Supplementary file 1 [file molecules-29-01720-s001.zip]

Archive with 1 entries (1 files):
- molecules-2526419-supplementary.pdf
